# Supplementary material for: Moso bamboo (Phyllostachys edulis (Carrière) J. Houzeau) invasion affects soil microbial communities in adjacent planted forests in the Lijiang River basin, China
Source: Front Microbiol. 2023 Feb 21;14:1111498. doi: 10.3389/fmicb.2023.1111498 (PMC9990415; doi:10.3389/fmicb.2023.1111498)
Supplement: Supplementary file 1 [file Table_2.XLSX]

## Sheet: diversity and env
spec	env	spearman.r	spearman.p	rd	pd
Observed	pH	0.444846	0.00286154	>= 0.4	< 0.01
Observed	OM	0.0993565	0.324485	< 0.2	>= 0.05
Observed	B	0.0337194	0.871062	< 0.2	>= 0.05
Observed	Ca	0.141239	0.37746	< 0.2	>= 0.05
Observed	Mg	-0.00077225	0.450915	< 0.2	>= 0.05
Observed	TK	-0.0550837	0.0980238	< 0.2	>= 0.05
Observed	AK	0.137709	0.576311	< 0.2	>= 0.05
Observed	TN	0.0545759	0.635089	< 0.2	>= 0.05
Observed	HN	0.040551	0.565895	< 0.2	>= 0.05
Observed	TP	-0.0150637	0.811435	< 0.2	>= 0.05
Observed	AP	-0.305019	0.161846	< 0.2	>= 0.05
Chao1	pH	0.562827	0.00196125	>= 0.4	< 0.01
Chao1	OM	-0.224453	0.8603	< 0.2	>= 0.05
Chao1	B	0.152124	0.913097	< 0.2	>= 0.05
Chao1	Ca	-0.150251	0.936305	< 0.2	>= 0.05
Chao1	Mg	-0.0449192	0.246008	< 0.2	>= 0.05
Chao1	TK	-0.114801	0.0428936	< 0.2	0.01 - 0.05
Chao1	AK	0.232175	0.329373	0.2 - 0.4	>= 0.05
Chao1	TN	-0.132578	0.911697	< 0.2	>= 0.05
Chao1	HN	-0.153579	0.982589	< 0.2	>= 0.05
Chao1	TP	-0.142912	0.50574	< 0.2	>= 0.05
Chao1	AP	-0.483912	0.0487856	< 0.2	0.01 - 0.05
Shannon	pH	0.393528	0.00318007	0.2 - 0.4	< 0.01
Shannon	OM	-0.132561	0.673369	< 0.2	>= 0.05
Shannon	B	0.011583	0.454421	< 0.2	>= 0.05
Shannon	Ca	-0.11536	0.712102	< 0.2	>= 0.05
Shannon	Mg	-0.283545	0.0498525	< 0.2	0.01 - 0.05
Shannon	TK	-0.253282	0.0101844	< 0.2	0.01 - 0.05
Shannon	AK	0.259459	0.38848	0.2 - 0.4	>= 0.05
Shannon	TN	-0.189342	0.857477	< 0.2	>= 0.05
Shannon	HN	-0.0392636	0.767121	< 0.2	>= 0.05
Shannon	TP	0.00463499	0.606417	< 0.2	>= 0.05
Shannon	AP	-0.438867	0.0707337	< 0.2	>= 0.05

## Sheet: Correlation coefficient of env
items	pH	OM	B	Ca	Mg	TK	AK	TN	HN	TP	AP
pH	1	-0.158326	0.203015	-0.0120909	-0.0752833	-0.192493	0.115284	-0.249489	-0.171902	-0.376561	-0.473533
OM	-0.158326	1	-0.186189	0.767625	0.276098	0.210631	0.0447047	0.573549	0.558095	0.376666	0.489784
B	0.203015	-0.186189	1	-0.349887	0.511166	0.545816	0.0722846	-0.393743	-0.416678	-0.335412	-0.154934
Ca	-0.0120909	0.767625	-0.349887	1	0.223538	0.176367	0.0334941	0.75802	0.743679	0.484695	0.532335
Mg	-0.0752833	0.276098	0.511166	0.223538	1	0.912392	0.309986	0.148815	0.104866	-0.00310347	0.261397
TK	-0.192493	0.210631	0.545816	0.176367	0.912392	1	0.169839	0.0493234	0.0761344	-0.0335207	0.361759
AK	0.115284	0.0447047	0.0722846	0.0334941	0.309986	0.169839	1	0.0886942	-0.0103775	0.227444	-0.124841
TN	-0.249489	0.573549	-0.393743	0.75802	0.148815	0.0493234	0.0886942	1	0.828978	0.739181	0.510576
HN	-0.171902	0.558095	-0.416678	0.743679	0.104866	0.0761344	-0.0103775	0.828978	1	0.740851	0.5425
TP	-0.376561	0.376666	-0.335412	0.484695	-0.00310347	-0.0335207	0.227444	0.739181	0.740851	1	0.420398
AP	-0.473533	0.489784	-0.154934	0.532335	0.261397	0.361759	-0.124841	0.510576	0.5425	0.420398	1

## Sheet: p value
items	pH	OM	B	Ca	Mg	TK	AK	TN	HN	TP	AP
pH	0	0.356389	0.235023	0.944203	0.662562	0.260692	0.503156	0.14226	0.316102	0.023594	0.00353319
OM	0.356389	0	0.276927	4.68437e-08	0.103105	0.217547	0.795719	0.000255404	0.000404936	0.0235522	0.00242962
B	0.235023	0.276927	0	0.0364506	0.00144267	0.000574908	0.675252	0.0175035	0.0114719	0.0455217	0.366916
Ca	0.944203	4.68437e-08	0.0364506	0	0.19001	0.303504	0.846234	8.59895e-08	2.02588e-07	0.0027372	0.000832012
Mg	0.662562	0.103105	0.00144267	0.19001	0	9.56136e-15	0.0657841	0.386371	0.54274	0.985668	0.123574
TK	0.260692	0.217547	0.000574908	0.303504	9.56136e-15	0	0.322033	0.775131	0.658977	0.846113	0.0301607
AK	0.503156	0.795719	0.675252	0.846234	0.0657841	0.322033	0	0.606973	0.9521	0.182182	0.468172
TN	0.14226	0.000255404	0.0175035	8.59895e-08	0.386371	0.775131	0.606973	0	4.2518e-10	2.62044e-07	0.00146424
HN	0.316102	0.000404936	0.0114719	2.02588e-07	0.54274	0.658977	0.9521	4.2518e-10	0	2.38311e-07	0.000630541
TP	0.023594	0.0235522	0.0455217	0.0027372	0.985668	0.846113	0.182182	2.62044e-07	2.38311e-07	0	0.0106833
AP	0.00353319	0.00242962	0.366916	0.000832012	0.123574	0.0301607	0.468172	0.00146424	0.000630541	0.0106833	0
