# Supplementary material for: Moso bamboo (Phyllostachys edulis (Carrière) J. Houzeau) invasion affects soil microbial communities in adjacent planted forests in the Lijiang River basin, China
Source: Front Microbiol. 2023 Feb 21;14:1111498. doi: 10.3389/fmicb.2023.1111498 (PMC9990415; doi:10.3389/fmicb.2023.1111498)
Supplement: Supplementary file 2 [file Table_3.XLSX]

## Sheet: data
slop_direction	slope_position	Sample	SQI	pH	OM	B	Ca	Mg	TK	AK	TN	HN	TP	AP	Observed	Chao1	ACE	Shannon	Simpson	InvSimpson
sunny_slope	middle	WS6-3-1-3	0.0980732	5	3.0246	91.6	540	4197	18210	56.4	1315	118	260	0.434188	2834544	4.43428e+06	4.65106e+06	14.0218	0.999997	304398
shady_slope	middle	E5-3-1-3	0.229092	4.9	4.4115	116	543	4462	19743	83.5	1608	142	322	0.384363	2830092	4.28856e+06	4.42378e+06	14.0783	0.999997	401829
sunny_slope	top	WS2-5-3-3	0.414012	4.63	9.1215	93.8	965	4131	19654	55.6	2175	207	368	1.7236	2659551	4.0116e+06	4.15824e+06	14.0821	0.999998	515264
sunny_slope	middle	S3-3-3-3	0.211061	5.2	3.9145	91.7	836	3473	17012	82.6	1886	167	368	0.980837	2639835	4.24012e+06	4.48991e+06	14.2512	0.999999	710346
sunny_slope	middle	S3-3-1-3	0.409256	4.46	4.5017	78.2	974	3702	18731	81.9	2792	259	411	0.645833	2589810	4.08812e+06	4275636	14.22	0.999998	609879
sunny_slope	middle	WS2-3-1-3	0.295311	4.82	4.4571	97.8	900	4324	20570	70.2	1702	171	307	1.18813	2584514	4.12359e+06	4.3552e+06	14.2482	0.999999	727969
sunny_slope	middle	WS6-3-3-3	0.170132	5.1	4.6277	94.1	729	4155	18305	68.9	1689	145	269	0.346638	2549500	4.06492e+06	4.25161e+06	14.0899	0.999998	424020
sunny_slope	top	WS6-6-1-3	0.710684	5.1	13.5112	90.5	1708	4872	22273	107	3300	281	438	1.10184	2520471	3.80811e+06	3.93529e+06	14.0332	0.999998	502911
sunny_slope	bottom	WS6-1-3-3	0.195793	5.1	4.6879	98.7	650	4082	19325	68	1866	165	290	0.427781	2193856	4.0132e+06	4.19666e+06	14.1057	0.999998	503924
sunny_slope	top	WS6-6-3-3	0.3558	4.9	6.9912	98.2	1079	4559	22265	77.3	2407	140	290	0.728866	2499345	3.86441e+06	3.98507e+06	14.0254	0.999997	363710
shady_slope	top	E5-5-3-3	0.420055	4.7	13.5255	90.7	986	4402	21044	83	1629	166	346	0.717477	2443619	3.66685e+06	3.76134e+06	14.0846	0.999998	584022
shady_slope	middle	E1-3-3-3	0.377771	4.75	3.1018	78.1	893	4625	20787	97.2	2316	193	357	0.865637	2421270	3966660	4.21799e+06	14.0044	0.999998	422546
shady_slope	top	E5-5-1-3	0.24963	4.8	6.3001	96.7	836	3736	18184	56.2	1996	184	315	0.729577	2358537	3533692	3.62282e+06	13.9094	0.999998	455016
sunny_slope	top	WS2-5-1-3	0.699819	4.63	10.1862	82	1365	4529	22024	80.5	3043	289	402	3.746	2354496	3.57002e+06	3.61908e+06	14.0123	0.999998	412063
shady_slope	bottom	E1-1-3-3	0.311891	4.96	5.8642	96	862	3971	18944	82.2	2072	162	356	1.41133	2336940	3.96985e+06	4.22778e+06	14.0149	0.999998	464304
shady_slope	bottom	E5-1-3-3	0.238444	5	3.42668	96.1	572	4535	20835	66.6	1483	204	328	0.391836	2327000	3.91729e+06	4.16328e+06	13.9666	0.999998	433297
shady_slope	middle	E4-3-3-3	0.437267	4.93	6.1531	88	1236	4746	23108	79.2	2412	200	350	0.757857	2319356	3.88227e+06	4.11716e+06	13.9358	0.999997	380004
shady_slope	top	E1-6-1-3	0.400427	4.87	7.8747	93.5	1072	4432	21478	57.7	2425	209	319	1.18474	2314778	3.46103e+06	3.54176e+06	13.7446	0.999995	184836
sunny_slope	bottom	S3-1-3-3	0.112341	4.75	3.6237	75.2	586	3184	13711	56.7	1551	184	353	0.270724	2261884	3.79887e+06	4.05009e+06	14.1575	0.999999	677321
sunny_slope	bottom	WS6-1-1-3	0.0371437	4.9	2.1659	90.4	479	3684	16498	80.4	1280	93	225	0.22777	2223011	3801557	4.63172e+06	14.0626	0.999999	669363
shady_slope	middle	E5-3-3-3	0.338793	4.9	6.0977	87.5	815	4378	18088	114	2114	181	326	0.601456	2205823	3.75221e+06	3.99437e+06	14.0514	0.999998	486414
shady_slope	bottom	E5-1-1-3	0.284414	4.9	4.2174	96.4	565	4529	20650	116	1744	152	319	0.456253	2203574	4.25317e+06	4.47779e+06	14.1386	0.999998	544070
shady_slope	bottom	E1-1-1-3	0.282886	4.76	3.412	108	579	4697	24241	82.9	1608	132	300	0.95899	2184138	3.80425e+06	4.09812e+06	14.0792	0.999998	528002
shady_slope	bottom	E4-1-3-3	0.284489	5.01	3.4941	96.9	836	3913	20168	66.8	1617	217	384	1.15503	2150456	3757230	3.98771e+06	14.1257	0.999999	688712
shady_slope	middle	E1-3-1-3	0.37713	4.84	4.9208	107	650	4776	24048	93.4	1859	163	349	1.40539	2118023	3.27038e+06	3.4358e+06	13.6629	0.999948	19210.5
sunny_slope	middle	WS2-3-3-3	0.250901	4.77	4.3398	95.8	986	4070	18562	66.5	1811	148	314	0.746824	2045651	3637468	3.93549e+06	13.8893	0.999997	313699
shady_slope	top	E4-6-3-3	0.274801	4.59	6.2094	76.6	1022	3479	15927	71.1	1654	148	341	1.75928	2023854	3.10747e+06	3.1683e+06	13.9229	0.999998	484415
sunny_slope	bottom	WS2-1-3-3	0.145684	4.66	3.3377	91.5	536	3696	16666	52.7	1828	142	282	0.960688	2003075	3.56013e+06	3.81808e+06	13.7976	0.999997	293514
sunny_slope	top	S3-5-3-3	0.648387	4.46	7.6734	77.2	1222	4004	16652	69.4	4392	301	546	2.01473	1950260	2.82799e+06	2.80726e+06	13.6568	0.999996	255402
sunny_slope	bottom	S3-1-1-3	0.154919	4.54	3.487	78.3	515	3178	13743	87	1729	157	368	0.397175	1930088	3.61249e+06	3.91801e+06	14.046	0.999998	554738
shady_slope	top	E1-6-3-3	0.538512	4.39	12.3375	77.1	1172	4221	20281	57.6	2794	222	339	2.24472	1903574	3.14031e+06	3.27469e+06	13.9024	0.999998	546915
sunny_slope	top	S3-5-1-3	0.453361	4.27	6.6734	101	858	4486	21759	59.5	2342	200	392	1.54881	1869527	2.93267e+06	3.00984e+06	13.7069	0.999997	304474
shady_slope	middle	E4-3-1-3	0.322491	4.7	4.9361	92.8	718	4673	22759	64.1	1974	154	333	0.931833	1467225	1906832	1.96827e+06	13.6477	0.999993	153105
sunny_slope	bottom	WS2-1-1-3	0.187357	5.09	3.9023	83.5	979	3739	17454	49.6	1769	191	271	0.943714	1109749	1.38612e+06	1402060	13.4396	0.999995	207800
shady_slope	top	E4-6-1-3	0.494684	4.31	5.0982	105	770	5355	31084	69.8	1629	173	292	2.23453	901909	1.19823e+06	1.23307e+06	13.1445	0.999995	199359
shady_slope	bottom	E4-1-1-3	0.307705	4.33	2.6323	96.3	472	4390	21839	94.6	1558	122	406	1.04301	711281	796203	781963	13.0043	0.999995	202104
