# Supplementary material for: Moso bamboo (Phyllostachys edulis (Carrière) J. Houzeau) invasion affects soil microbial communities in adjacent planted forests in the Lijiang River basin, China
Source: Front Microbiol. 2023 Feb 21;14:1111498. doi: 10.3389/fmicb.2023.1111498 (PMC9990415; doi:10.3389/fmicb.2023.1111498)
Supplement: Supplementary file 3 [file Table_4.XLSX]

## Sheet: position and diversity test
items	shapiro.pvalue	bartlett.test	test	pvalue	value.type	value.bottom_slope	value.middle_slope	value.top_slope
Observed	0.000550504	0.315354	kw.test	0.0457719	median	2188997	2485385	2334637
Chao1	5.88693e-06	0.188553	kw.test	0.0286514	median	3.80156e+06	4.01579e+06	3.49736e+06
Shannon	0.0001372	0.156338	kw.test	0.204674	median	14.0626	14.0366	13.9161

## Sheet: direction and diversity test
items	shapiro.pvalue	bartlett.test	test	pvalue	value.type	value.shady_slope	value.sunny_slope
Observed	0.000550504	0.315354	wilcox.text	0.149993	median	2.2603e+06	2.50471e+06
Chao1	5.88693e-06	0.188553	wilcox.text	0.159155	median	3.70953e+06	3.83626e+06
Shannon	0.0001372	0.156338	wilcox.text	0.0967081	median	13.9512	14.0396
